# Supplementary material for: The effect of sphingosine-1-phosphate on colonic smooth muscle contractility: Modulation by TNBS-induced colitis
Source: PLoS One. 2017 May 11;12(5):e0170792. doi: 10.1371/journal.pone.0170792 (PMC5426588; doi:10.1371/journal.pone.0170792)
Supplement: S1 File — (XLSX) [file pone.0170792.s001.xlsx]

## Sheet: Fig.1
Fig. 1 A
	Control Colon			Colitic Colon
Ser. No.	Wt (g)	Length (cm)	g/cm	Wt (g)	Length (cm)	g/cm
1	0.8	7.5	0.106667	1.558	8	0.19475
2	0.7	8	0.0875	2.334	11	0.212182
3	0.9	8.5	0.105882	2.893	11	0.263
4	0.8	7	0.114286	1.0909	6	0.181817
5	1	12	0.0833333	2.583	10	0.2583
6	0.73	10.5	0.0695238
Ave			0.094532			0.22201
STDEV			0.0171263			0.03692
SEM			0.0121102			0.0165111

## Sheet: Fig.2
Fig. 2 A and 2 C
	Control Colon			Colitic colon
	% KCL Induced Contraction
Ser. No.	BSA	S1P (10uM)	S1P (40uM)	S1P (40uM)
1	0	11.6279	29.4118	50
2	0	10.7143	40	100
3	0	6.45161	22.2222	43.75
4		12.5	31.5789	25.9259
5		14.2857	34.0426	42.8571
6			32	38.8889
7			30	70
8			25	73.5294
9			18.1818	33.3333
Ave	0	11.1159	29.1597	53.1427
STDEV	0	2.92158	6.53825	23.5468
SEM	0	1.30657	2.17942	7.84894

## Sheet: Fig. 3
Fig. 3 A
	Control Colon
	% KCL Induced Contraction
			(+) S1P
Ser. No.	S1P (40uM)	SEW2871	W146	JTE-013	CAY-10444
1	29.4118	10.5263	26.6667	7.5	29.4118
2	40	9.67742	33.3333	7.40741	26.6667
3	22.2222	11.1111	25	4	23.5294
4	31.5789	33.3333	0	8	21.4286
5	34.0426	21.7391	0	8
6	32		0
7	30		0
8	25		22.2222
9	18.1818
Ave	29.1597	17.2775	13.4028	6.98148	25.2591
STDEV	6.53825	10.2355	14.6579	1.68925	3.50669
SEM	2.17942	4.57744	5.18234	0	1.75335
Fig. 3 B
		Colitic colon
	% KCL Induced Contraction
			(+) S1P
Ser. No.	S1P (40uM)	SEW2871	W146	JTE-013	CAY-10444
1	50	2.94118	40	10	50
2	100	10	57.1429	13.6364	46.6667
3	43.75	0	22.7273	33.3333	60
4	25.9259	0			87.5
5	42.8571
6	38.8889
7	70
8	73.5294
9	33.3333
Ave	53.1427	3.23529	39.9567	18.9899	61.0417
STDEV	23.5468	4.71812	17.2078	12.5541	18.5264
SEM	7.84894	2.35906	9.93495	7.24813	9.26322

## Sheet: Fig.4
	Fig. 4 A									Fig. 4 B							Fig. 4 C
	S1PR1									S1PR2							S1PR3
Ser. No.	Control	Colitis							Ser. No.	Control	Colitis					Ser. No.	Control	Colitis
1	74.5771	16.784							1	59.8669	277.963					1	66.8547	222.353
2	101.319	9.16934							2	61.6024	170.457					2	82.9394	103.393
3	124.176	7.53394							3	59.6454	497.524					3	115.427	123.863
4	72.7929	40.8486							4	218.888	104.694					4	134.785	36.126
5	92.2427	18.3369							5	58.4564	243.81					5	74.011	56.0725
6	95.9731	20.1248							6	57.4487	201.644					6	113.122	53.1648
7	138.991	88.2674							7	144.072						7	143.437	35.5955
8	60.0089	19.1427							8	140.022						8	69.4295
9	212.744	48.1474
10	80.6354	25.3591
11	46.5243	188.384
Ave	99.9986	43.8271							Ave	100	249.349					Ave	100.001	90.0811
STDEV	45.9506	53.208							STDEV	60.8611	135.547					STDEV	30.488	67.3467
SEM	13.8546	16.0428							SEM	21.5176	55.3368					SEM	10.7791	25.4547

## Sheet: Fig.5
Fig. 5 A
Control Colon					Colitic Colon
	% KCL Induced Contraction					% KCL Induced Contraction
		(+) S1P					(+) S1P
Ser. No.	S1P	Nifidepine	Thapsigargin		Ser. No.	S1P	Nifidepine	Thapsigargin
1	29.4118	9.09091	0		1	50	25	37.5
2	40	5.55556	0		2	100	54.5455	25.9259
3	22.2222	18.1818	0		3	43.75	63.6364	42.8571
4	31.5789	26.3158	0		4	25.9259		14.7059
5	34.0426				5	42.8571
6	32				6	38.8889
7	30				7	70
8	25				8	73.5294
9	18.1818				9	33.3333
Ave	29.1597	14.786	0		Ave	53.1427	47.7273	30.2472
STDEV	6.53825	9.34706	0		STDEV	23.5468	20.2004	12.5409
SEM	2.17942	4.67353	0		SEM	7.84894	11.6627	6.27043
Fig. 5 B
Control Colon					Colitic Colon
	% KCL Induced Contraction					% KCL Induced Contraction
		(+) S1P					(+) S1P
Ser. No.	S1P	GF-109203x	Y27632		Ser. No.	S1P	GF-109203x	Y27632	GF109203x + Y27632	Thapsigargin+ GF109203x+ Y27632
1	29.4118	0	0		1	50	17.1429	6.45161	5.71429	0
2	40	0	0		2	100	33.3333	25	2.5	0
3	22.2222	0	0		3	43.75	20	33.3333	16.6667	0
4	31.5789				4	25.9259		2.08333
5	34.0426				5	42.8571		16.6667
6	32				6	38.8889
7	30				7	70
8	25				8	73.5294
9	18.1818				9	33.3333
Ave	29.1597	0	0		Ave	53.1427	23.4921	16.707	8.29365	0
STDEV	6.53825	0	0		STDEV	23.5468	8.64169	12.8864	7.42721	0
SEM	2.17942	0	0		SEM	7.84894	4.98928	5.76296	4.2881	0
